# Supplementary material for: Zinc-Dependent Histone Deacetylases in Lung Endothelial Pathobiology
Source: Biomolecules. 2024 Jan 23;14(2):140. doi: 10.3390/biom14020140 (PMC10886568; doi:10.3390/biom14020140)
Supplement: Supplementary file 1 [file biomolecules-14-00140-s001.zip]

Archive with 1 entries (1 files):
- biomolecules-2827905-supplementary.pdf
